# Supplementary material for: N‐Glycosylation Influences the Heterologous Expression of an Unspecific Peroxygenase From Marasmius rotula in Saccharomyces cerevisiae
Source: Microb Biotechnol. 2026 Jul 19;19(7):e70418. doi: 10.1111/1751-7915.70418 (PMC13382365; doi:10.1111/1751-7915.70418)
Supplement: Supplementary file 1 — Data S1: mbt270418‐sup‐0001‐ExpData.zip. [file MBT2-19-e70418-s001.zip]

Archive with 2 entries (2 files):
- ExpData_CO-assay.xlsx
- ExpData_cultivation.xlsx
