# Supplementary material for: N‐Glycosylation Influences the Heterologous Expression of an Unspecific Peroxygenase From Marasmius rotula in Saccharomyces cerevisiae
Source: Microb Biotechnol. 2026 Jul 19;19(7):e70418. doi: 10.1111/1751-7915.70418 (PMC13382365; doi:10.1111/1751-7915.70418)
Supplement: Supplementary file 1 — Data S1: mbt270418‐sup‐0001‐ExpData.zip. [file MBT2-19-e70418-s001.zip › ExpData_CO-assay.xlsx]

## Sheet: 251119_before
User: USER
Path: C:\Program Files (x86)\BMG\CLARIOstar\User\Data
Test ID: 3234
Test Name: CO-Assay
Date: 19.11.2025
Time: 10:45:24
ID1: SP_251119_before_CO_after_Na2S2O4
Absorbance spectrum			Absorbance values are displayed as OD				Absorbance values are pathlength corrected based on waterpeak!
Used wavelength range(s): Range 1;
Well	Content	Raw Data (Abs Spectrum)	Raw Data (Abs Spectrum)	Raw Data (Abs Spectrum)	Raw Data (Abs Spectrum)	Raw Data (Abs Spectrum)	Raw Data (Abs Spectrum)	Raw Data (Abs Spectrum)	Raw Data (Abs Spectrum)	Raw Data (Abs Spectrum)	Raw Data (Abs Spectrum)	Raw Data (Abs Spectrum)	Raw Data (Abs Spectrum)	Raw Data (Abs Spectrum)	Raw Data (Abs Spectrum)	Raw Data (Abs Spectrum)	Raw Data (Abs Spectrum)	Raw Data (Abs Spectrum)	Raw Data (Abs Spectrum)	Raw Data (Abs Spectrum)	Raw Data (Abs Spectrum)	Raw Data (Abs Spectrum)	Raw Data (Abs Spectrum)	Raw Data (Abs Spectrum)	Raw Data (Abs Spectrum)	Raw Data (Abs Spectrum)	Raw Data (Abs Spectrum)	Raw Data (Abs Spectrum)	Raw Data (Abs Spectrum)	Raw Data (Abs Spectrum)	Raw Data (Abs Spectrum)	Raw Data (Abs Spectrum)	Raw Data (Abs Spectrum)	Raw Data (Abs Spectrum)	Raw Data (Abs Spectrum)	Raw Data (Abs Spectrum)	Raw Data (Abs Spectrum)	Raw Data (Abs Spectrum)	Raw Data (Abs Spectrum)	Raw Data (Abs Spectrum)	Raw Data (Abs Spectrum)	Raw Data (Abs Spectrum)	Raw Data (Abs Spectrum)	Raw Data (Abs Spectrum)	Raw Data (Abs Spectrum)	Raw Data (Abs Spectrum)	Raw Data (Abs Spectrum)	Raw Data (Abs Spectrum)	Raw Data (Abs Spectrum)
	Wavelength [nm]	400	402	404	406	408	410	412	414	416	418	420	422	424	426	428	430	432	434	436	438	440	442	444	446	448	450	452	454	456	458	460	462	464	466	468	470	472	474	476	478	480	482	484	486	488	490	492	494
A01	Sample X1	0.535	0.513	0.493	0.48	0.469	0.462	0.458	0.456	0.448	0.441	0.436	0.428	0.421	0.416	0.412	0.405	0.4	0.394	0.39	0.385	0.38	0.376	0.372	0.368	0.368	0.366	0.363	0.363	0.361	0.357	0.353	0.355	0.352	0.35	0.351	0.349	0.349	0.346	0.346	0.346	0.342	0.338	0.335	0.335	0.336	0.336	0.335	0.338
A02	Sample X1	0.265	0.246	0.23	0.217	0.21	0.203	0.199	0.194	0.187	0.184	0.178	0.171	0.167	0.16	0.151	0.147	0.14	0.135	0.13	0.127	0.123	0.118	0.112	0.11	0.108	0.104	0.104	0.102	0.1	0.098	0.096	0.092	0.092	0.088	0.086	0.085	0.082	0.082	0.081	0.079	0.078	0.081	0.078	0.072	0.072	0.07	0.07	0.066
A03	Sample X2	0.195	0.176	0.16	0.145	0.136	0.127	0.124	0.122	0.115	0.112	0.108	0.102	0.098	0.093	0.089	0.084	0.08	0.079	0.077	0.076	0.072	0.067	0.066	0.065	0.062	0.059	0.058	0.058	0.057	0.057	0.055	0.053	0.051	0.05	0.048	0.047	0.044	0.043	0.043	0.043	0.042	0.044	0.04	0.035	0.035	0.034	0.033	0.029
A04	Sample X2	0.161	0.143	0.128	0.114	0.103	0.097	0.091	0.088	0.081	0.077	0.074	0.068	0.063	0.058	0.054	0.05	0.046	0.043	0.041	0.04	0.037	0.032	0.03	0.028	0.026	0.023	0.022	0.022	0.02	0.021	0.018	0.014	0.014	0.013	0.01	0.01	0.007	0.005	0.006	0.005	0.001	0.007	0.003	-0.003	-0.003	-0.006	-0.007	-0.011
A05	Sample X3	0.358	0.339	0.325	0.319	0.312	0.308	0.304	0.303	0.296	0.293	0.288	0.278	0.268	0.259	0.246	0.234	0.222	0.211	0.201	0.196	0.187	0.178	0.173	0.168	0.165	0.161	0.157	0.155	0.153	0.15	0.146	0.142	0.138	0.136	0.134	0.132	0.128	0.124	0.124	0.123	0.121	0.121	0.118	0.114	0.114	0.111	0.109	0.108
A06	Sample X3	0.263	0.248	0.234	0.225	0.219	0.218	0.216	0.212	0.204	0.199	0.194	0.185	0.174	0.161	0.15	0.139	0.128	0.116	0.108	0.102	0.092	0.085	0.08	0.074	0.07	0.064	0.063	0.062	0.058	0.056	0.052	0.046	0.043	0.041	0.038	0.034	0.033	0.029	0.028	0.027	0.024	0.025	0.021	0.014	0.014	0.012	0.01	0.006
A07	Sample X4	0.243	0.225	0.212	0.2	0.192	0.188	0.184	0.182	0.175	0.171	0.169	0.162	0.153	0.147	0.141	0.136	0.128	0.121	0.117	0.113	0.106	0.102	0.099	0.096	0.093	0.09	0.089	0.087	0.085	0.084	0.083	0.078	0.078	0.076	0.073	0.072	0.07	0.068	0.067	0.066	0.064	0.066	0.062	0.059	0.058	0.057	0.055	0.052
A08	Sample X4	0.316	0.297	0.282	0.269	0.261	0.256	0.255	0.254	0.245	0.242	0.238	0.233	0.229	0.221	0.217	0.21	0.202	0.197	0.192	0.188	0.183	0.179	0.175	0.172	0.17	0.169	0.168	0.167	0.164	0.162	0.158	0.156	0.155	0.151	0.152	0.151	0.149	0.148	0.147	0.147	0.145	0.145	0.144	0.142	0.142	0.141	0.14	0.139
A09	Sample X5	0.241	0.225	0.213	0.202	0.195	0.192	0.186	0.183	0.179	0.174	0.168	0.159	0.15	0.141	0.133	0.123	0.114	0.105	0.099	0.094	0.087	0.08	0.077	0.073	0.068	0.065	0.062	0.062	0.06	0.057	0.054	0.049	0.046	0.046	0.042	0.04	0.037	0.034	0.035	0.032	0.029	0.031	0.026	0.021	0.021	0.02	0.018	0.013
A10	Sample X5	0.256	0.24	0.227	0.216	0.209	0.207	0.201	0.199	0.194	0.19	0.186	0.178	0.17	0.161	0.153	0.144	0.134	0.126	0.119	0.115	0.109	0.1	0.096	0.094	0.091	0.087	0.086	0.083	0.08	0.078	0.075	0.071	0.069	0.066	0.065	0.063	0.06	0.058	0.057	0.056	0.055	0.056	0.053	0.047	0.047	0.045	0.044	0.04
A11	Sample X6	0.263	0.247	0.232	0.219	0.208	0.201	0.2	0.197	0.189	0.186	0.182	0.175	0.169	0.164	0.162	0.157	0.152	0.148	0.144	0.142	0.137	0.134	0.131	0.128	0.126	0.124	0.123	0.123	0.121	0.119	0.118	0.115	0.116	0.115	0.112	0.111	0.11	0.109	0.108	0.107	0.105	0.103	0.101	0.096	0.095	0.095	0.094	0.094
A12	Sample X6	0.209	0.19	0.175	0.163	0.153	0.148	0.146	0.141	0.135	0.131	0.126	0.121	0.115	0.109	0.103	0.096	0.091	0.088	0.083	0.082	0.076	0.072	0.069	0.067	0.064	0.061	0.06	0.06	0.058	0.057	0.055	0.05	0.05	0.047	0.046	0.046	0.044	0.042	0.041	0.04	0.036	0.039	0.035	0.032	0.03	0.029	0.028	0.025
B01	Sample X7	0.716	0.715	0.715	0.717	0.722	0.729	0.74	0.74	0.74	0.734	0.716	0.696	0.666	0.633	0.598	0.558	0.516	0.475	0.444	0.418	0.394	0.373	0.357	0.342	0.33	0.318	0.308	0.298	0.29	0.282	0.272	0.264	0.256	0.245	0.237	0.231	0.224	0.218	0.212	0.208	0.202	0.199	0.196	0.189	0.186	0.183	0.18	0.177
B02	Sample X7	0.678	0.675	0.671	0.668	0.672	0.683	0.689	0.691	0.69	0.685	0.672	0.649	0.621	0.589	0.553	0.515	0.477	0.436	0.407	0.38	0.358	0.338	0.321	0.307	0.295	0.283	0.274	0.268	0.26	0.249	0.242	0.231	0.223	0.215	0.207	0.202	0.194	0.185	0.182	0.178	0.171	0.169	0.164	0.158	0.156	0.154	0.15	0.146
B03	Sample X8	0.447	0.433	0.424	0.419	0.415	0.417	0.416	0.419	0.411	0.405	0.399	0.389	0.375	0.357	0.341	0.324	0.306	0.287	0.272	0.264	0.251	0.243	0.234	0.226	0.223	0.216	0.214	0.21	0.205	0.201	0.197	0.19	0.188	0.183	0.18	0.177	0.171	0.168	0.166	0.164	0.162	0.162	0.16	0.157	0.155	0.153	0.152	0.151
B04	Sample X8	0.462	0.45	0.444	0.436	0.431	0.435	0.439	0.439	0.434	0.428	0.421	0.41	0.394	0.374	0.355	0.334	0.312	0.292	0.275	0.262	0.25	0.239	0.229	0.221	0.216	0.208	0.205	0.2	0.194	0.189	0.184	0.179	0.174	0.17	0.166	0.163	0.158	0.155	0.154	0.152	0.148	0.146	0.144	0.14	0.139	0.136	0.135	0.133
B05	Sample X9	0.524	0.514	0.512	0.511	0.515	0.522	0.528	0.532	0.531	0.528	0.519	0.506	0.488	0.468	0.445	0.42	0.393	0.368	0.349	0.331	0.313	0.301	0.288	0.275	0.268	0.259	0.254	0.248	0.239	0.23	0.223	0.22	0.216	0.21	0.205	0.201	0.195	0.191	0.19	0.186	0.182	0.175	0.173	0.172	0.173	0.172	0.17	0.175
B06	Sample X9	0.652	0.645	0.644	0.648	0.652	0.661	0.67	0.677	0.676	0.671	0.662	0.647	0.626	0.602	0.576	0.545	0.513	0.483	0.458	0.437	0.417	0.402	0.386	0.373	0.363	0.352	0.342	0.337	0.327	0.317	0.309	0.304	0.296	0.29	0.284	0.279	0.272	0.267	0.267	0.262	0.257	0.252	0.248	0.246	0.245	0.242	0.24	0.242
B07	Sample X10	0.623	0.614	0.612	0.609	0.612	0.618	0.624	0.632	0.632	0.629	0.622	0.609	0.591	0.571	0.547	0.522	0.497	0.473	0.453	0.434	0.417	0.402	0.386	0.376	0.368	0.357	0.35	0.344	0.336	0.325	0.319	0.312	0.307	0.302	0.295	0.291	0.285	0.282	0.279	0.275	0.27	0.267	0.262	0.256	0.256	0.254	0.254	0.251
B08	Sample X10	0.707	0.701	0.698	0.698	0.704	0.713	0.725	0.731	0.727	0.723	0.714	0.7	0.676	0.655	0.63	0.598	0.567	0.536	0.512	0.488	0.47	0.455	0.44	0.426	0.422	0.41	0.4	0.394	0.386	0.375	0.367	0.366	0.36	0.352	0.348	0.344	0.337	0.332	0.33	0.324	0.319	0.315	0.316	0.317	0.318	0.316	0.314	0.316
B09	Sample X11	0.764	0.766	0.755	0.759	0.758	0.768	0.776	0.785	0.774	0.775	0.768	0.756	0.737	0.716	0.694	0.671	0.643	0.619	0.598	0.576	0.557	0.544	0.533	0.519	0.515	0.508	0.499	0.491	0.483	0.473	0.465	0.464	0.461	0.454	0.448	0.444	0.439	0.437	0.436	0.433	0.426	0.423	0.42	0.42	0.424	0.421	0.419	0.425
B10	Sample X11	0.88	0.878	0.869	0.872	0.878	0.887	0.892	0.905	0.903	0.898	0.894	0.881	0.861	0.838	0.814	0.783	0.753	0.724	0.699	0.681	0.659	0.639	0.622	0.606	0.592	0.581	0.569	0.561	0.55	0.536	0.526	0.52	0.508	0.499	0.494	0.49	0.483	0.477	0.472	0.466	0.464	0.462	0.457	0.449	0.447	0.446	0.442	0.443
B11	Sample X12	0.226	0.208	0.194	0.183	0.174	0.17	0.168	0.163	0.159	0.157	0.154	0.149	0.146	0.142	0.14	0.138	0.132	0.13	0.127	0.126	0.123	0.12	0.117	0.115	0.116	0.114	0.113	0.114	0.114	0.111	0.109	0.108	0.109	0.106	0.107	0.107	0.105	0.103	0.105	0.106	0.104	0.104	0.101	0.098	0.1	0.099	0.098	0.099
B12	Sample X12	0.322	0.303	0.289	0.279	0.271	0.264	0.263	0.259	0.253	0.249	0.246	0.242	0.238	0.236	0.234	0.231	0.228	0.226	0.222	0.22	0.218	0.213	0.21	0.21	0.21	0.208	0.208	0.209	0.208	0.207	0.204	0.202	0.202	0.203	0.204	0.203	0.201	0.202	0.201	0.202	0.199	0.198	0.195	0.194	0.196	0.195	0.194	0.196
C01	Sample X13	0.193	0.175	0.162	0.148	0.141	0.138	0.134	0.13	0.123	0.12	0.118	0.114	0.112	0.107	0.106	0.104	0.102	0.101	0.098	0.098	0.095	0.091	0.091	0.089	0.087	0.086	0.087	0.087	0.088	0.086	0.085	0.081	0.082	0.08	0.08	0.08	0.078	0.077	0.077	0.077	0.075	0.077	0.075	0.07	0.071	0.07	0.069	0.068
C02	Sample X13	0.218	0.2	0.185	0.172	0.165	0.16	0.156	0.153	0.148	0.146	0.143	0.138	0.136	0.132	0.13	0.128	0.125	0.122	0.121	0.119	0.117	0.115	0.113	0.112	0.11	0.108	0.106	0.108	0.107	0.107	0.105	0.102	0.102	0.1	0.1	0.102	0.1	0.098	0.098	0.098	0.096	0.098	0.096	0.092	0.093	0.092	0.092	0.091
C03	Sample X14	0.176	0.159	0.144	0.132	0.123	0.117	0.114	0.112	0.108	0.104	0.102	0.096	0.093	0.089	0.087	0.085	0.082	0.078	0.076	0.075	0.073	0.069	0.068	0.067	0.064	0.063	0.064	0.063	0.062	0.061	0.061	0.058	0.057	0.056	0.055	0.055	0.054	0.052	0.052	0.052	0.051	0.054	0.051	0.047	0.047	0.045	0.044	0.042
C04	Sample X14	0.242	0.224	0.208	0.198	0.188	0.183	0.179	0.177	0.172	0.167	0.166	0.163	0.16	0.157	0.154	0.151	0.148	0.148	0.143	0.142	0.14	0.137	0.134	0.134	0.132	0.132	0.132	0.131	0.129	0.129	0.127	0.125	0.127	0.125	0.125	0.125	0.123	0.124	0.123	0.123	0.122	0.122	0.12	0.117	0.119	0.119	0.117	0.119
C05	Sample X15	0.276	0.259	0.243	0.229	0.224	0.218	0.213	0.212	0.206	0.202	0.197	0.193	0.188	0.183	0.18	0.179	0.175	0.171	0.17	0.169	0.165	0.161	0.157	0.156	0.156	0.152	0.152	0.153	0.152	0.15	0.147	0.145	0.143	0.142	0.143	0.144	0.141	0.14	0.138	0.137	0.137	0.137	0.134	0.128	0.13	0.128	0.128	0.127
C06	Sample X15	0.282	0.264	0.248	0.236	0.228	0.222	0.22	0.22	0.211	0.209	0.207	0.203	0.198	0.195	0.194	0.189	0.185	0.183	0.18	0.178	0.176	0.173	0.169	0.167	0.168	0.167	0.165	0.167	0.168	0.164	0.162	0.161	0.16	0.157	0.16	0.157	0.157	0.156	0.157	0.158	0.155	0.153	0.152	0.15	0.151	0.151	0.15	0.148
C07	Sample X16	0.282	0.266	0.246	0.232	0.221	0.217	0.21	0.212	0.2	0.195	0.189	0.179	0.172	0.167	0.166	0.164	0.156	0.156	0.151	0.151	0.146	0.137	0.131	0.132	0.128	0.124	0.123	0.125	0.128	0.123	0.119	0.114	0.116	0.112	0.111	0.112	0.11	0.107	0.105	0.103	0.1	0.101	0.095	0.083	0.083	0.083	0.083	0.078
C08	Sample X16	0.292	0.276	0.258	0.245	0.235	0.23	0.228	0.224	0.213	0.21	0.211	0.205	0.202	0.197	0.191	0.191	0.186	0.184	0.182	0.179	0.173	0.17	0.165	0.163	0.165	0.162	0.161	0.16	0.162	0.161	0.158	0.154	0.154	0.151	0.15	0.152	0.148	0.147	0.147	0.146	0.145	0.15	0.147	0.141	0.142	0.14	0.138	0.139
C09	Sample X17	0.195	0.176	0.161	0.151	0.142	0.135	0.133	0.13	0.124	0.12	0.119	0.113	0.111	0.108	0.106	0.104	0.101	0.101	0.099	0.098	0.096	0.092	0.09	0.088	0.088	0.086	0.086	0.088	0.086	0.086	0.084	0.082	0.082	0.082	0.083	0.082	0.08	0.079	0.079	0.078	0.077	0.077	0.076	0.072	0.072	0.072	0.071	0.071
C10	Sample X17	0.194	0.176	0.161	0.148	0.139	0.133	0.13	0.127	0.122	0.118	0.116	0.113	0.109	0.107	0.105	0.104	0.101	0.098	0.098	0.097	0.094	0.09	0.091	0.089	0.088	0.088	0.087	0.088	0.087	0.087	0.085	0.083	0.083	0.082	0.082	0.082	0.081	0.079	0.079	0.08	0.079	0.08	0.078	0.075	0.075	0.075	0.074	0.074
[truncated: 3 more columns]

## Sheet: 251119_after
User: USER
Path: C:\Program Files (x86)\BMG\CLARIOstar\User\Data
Test ID: 3235
Test Name: CO-Assay
Date: 19.11.2025
Time: 11:13:23
ID1: SP_251119_after_CO_after_Na2S2O4
Absorbance spectrum			Absorbance values are displayed as OD				Absorbance values are pathlength corrected based on waterpeak!
Used wavelength range(s): Range 1;
Well	Content	Raw Data (Abs Spectrum)	Raw Data (Abs Spectrum)	Raw Data (Abs Spectrum)	Raw Data (Abs Spectrum)	Raw Data (Abs Spectrum)	Raw Data (Abs Spectrum)	Raw Data (Abs Spectrum)	Raw Data (Abs Spectrum)	Raw Data (Abs Spectrum)	Raw Data (Abs Spectrum)	Raw Data (Abs Spectrum)	Raw Data (Abs Spectrum)	Raw Data (Abs Spectrum)	Raw Data (Abs Spectrum)	Raw Data (Abs Spectrum)	Raw Data (Abs Spectrum)	Raw Data (Abs Spectrum)	Raw Data (Abs Spectrum)	Raw Data (Abs Spectrum)	Raw Data (Abs Spectrum)	Raw Data (Abs Spectrum)	Raw Data (Abs Spectrum)	Raw Data (Abs Spectrum)	Raw Data (Abs Spectrum)	Raw Data (Abs Spectrum)	Raw Data (Abs Spectrum)	Raw Data (Abs Spectrum)	Raw Data (Abs Spectrum)	Raw Data (Abs Spectrum)	Raw Data (Abs Spectrum)	Raw Data (Abs Spectrum)	Raw Data (Abs Spectrum)	Raw Data (Abs Spectrum)	Raw Data (Abs Spectrum)	Raw Data (Abs Spectrum)	Raw Data (Abs Spectrum)	Raw Data (Abs Spectrum)	Raw Data (Abs Spectrum)	Raw Data (Abs Spectrum)	Raw Data (Abs Spectrum)	Raw Data (Abs Spectrum)	Raw Data (Abs Spectrum)	Raw Data (Abs Spectrum)	Raw Data (Abs Spectrum)	Raw Data (Abs Spectrum)	Raw Data (Abs Spectrum)	Raw Data (Abs Spectrum)	Raw Data (Abs Spectrum)
	Wavelength [nm]	400	402	404	406	408	410	412	414	416	418	420	422	424	426	428	430	432	434	436	438	440	442	444	446	448	450	452	454	456	458	460	462	464	466	468	470	472	474	476	478	480	482	484	486	488	490	492	494
A01	Sample X1	0.192	0.185	0.18	0.177	0.174	0.173	0.17	0.17	0.172	0.173	0.169	0.169	0.168	0.168	0.164	0.163	0.164	0.169	0.172	0.176	0.182	0.183	0.182	0.181	0.175	0.165	0.154	0.144	0.134	0.127	0.123	0.118	0.113	0.11	0.104	0.103	0.101	0.101	0.1	0.1	0.098	0.098	0.097	0.094	0.095	0.094	0.092	0.091
A02	Sample X1	0.176	0.174	0.17	0.166	0.164	0.164	0.161	0.159	0.162	0.162	0.16	0.158	0.156	0.154	0.152	0.152	0.153	0.156	0.162	0.168	0.172	0.173	0.174	0.169	0.161	0.153	0.139	0.129	0.12	0.114	0.108	0.099	0.096	0.093	0.089	0.089	0.087	0.085	0.085	0.083	0.083	0.081	0.077	0.075	0.075	0.073	0.07	0.07
A03	Sample X2	0.126	0.12	0.115	0.113	0.11	0.109	0.106	0.104	0.106	0.105	0.103	0.101	0.096	0.098	0.096	0.093	0.096	0.096	0.098	0.1	0.102	0.103	0.101	0.099	0.095	0.09	0.084	0.077	0.075	0.072	0.068	0.062	0.06	0.06	0.056	0.055	0.055	0.054	0.052	0.053	0.05	0.051	0.049	0.046	0.045	0.046	0.044	0.042
A04	Sample X2	0.138	0.135	0.131	0.127	0.126	0.124	0.12	0.119	0.121	0.119	0.117	0.114	0.111	0.11	0.107	0.108	0.11	0.11	0.113	0.116	0.116	0.117	0.115	0.113	0.109	0.104	0.097	0.092	0.087	0.085	0.081	0.077	0.075	0.074	0.072	0.072	0.072	0.07	0.068	0.067	0.065	0.063	0.061	0.057	0.057	0.058	0.056	0.056
A05	Sample X3	0.234	0.23	0.226	0.226	0.226	0.228	0.231	0.233	0.239	0.243	0.243	0.244	0.245	0.247	0.249	0.257	0.27	0.284	0.302	0.324	0.343	0.356	0.36	0.355	0.339	0.312	0.278	0.249	0.223	0.201	0.186	0.175	0.165	0.16	0.154	0.151	0.15	0.147	0.146	0.144	0.141	0.136	0.136	0.134	0.136	0.134	0.134	0.135
A06	Sample X3	0.181	0.176	0.176	0.171	0.172	0.173	0.174	0.177	0.183	0.188	0.187	0.188	0.185	0.187	0.188	0.195	0.204	0.219	0.238	0.257	0.274	0.288	0.295	0.288	0.271	0.247	0.216	0.187	0.162	0.141	0.127	0.115	0.105	0.099	0.093	0.09	0.088	0.087	0.084	0.084	0.08	0.078	0.075	0.07	0.071	0.069	0.068	0.067
A07	Sample X4	0.168	0.165	0.161	0.159	0.157	0.156	0.156	0.158	0.16	0.16	0.16	0.158	0.155	0.157	0.157	0.161	0.166	0.172	0.182	0.192	0.2	0.206	0.207	0.203	0.194	0.18	0.164	0.15	0.138	0.126	0.117	0.109	0.106	0.103	0.1	0.097	0.096	0.096	0.094	0.092	0.09	0.088	0.084	0.082	0.082	0.082	0.082	0.08
A08	Sample X4	0.181	0.176	0.173	0.169	0.17	0.17	0.17	0.17	0.172	0.175	0.172	0.173	0.172	0.175	0.176	0.178	0.184	0.19	0.199	0.208	0.215	0.222	0.225	0.221	0.214	0.201	0.183	0.169	0.157	0.148	0.139	0.132	0.128	0.124	0.121	0.123	0.121	0.116	0.114	0.114	0.114	0.112	0.113	0.112	0.112	0.112	0.108	0.109
A09	Sample X5	0.199	0.196	0.193	0.189	0.189	0.191	0.191	0.192	0.197	0.199	0.199	0.199	0.198	0.2	0.201	0.207	0.215	0.224	0.24	0.254	0.268	0.279	0.281	0.276	0.265	0.245	0.222	0.201	0.182	0.167	0.155	0.145	0.138	0.133	0.128	0.129	0.126	0.125	0.122	0.122	0.12	0.117	0.117	0.115	0.114	0.113	0.112	0.112
A10	Sample X5	0.18	0.179	0.176	0.175	0.172	0.174	0.175	0.177	0.181	0.18	0.18	0.181	0.181	0.184	0.184	0.19	0.198	0.208	0.223	0.238	0.249	0.261	0.262	0.258	0.246	0.228	0.206	0.183	0.164	0.15	0.14	0.13	0.122	0.119	0.114	0.112	0.111	0.11	0.107	0.105	0.104	0.101	0.098	0.096	0.096	0.097	0.095	0.097
A11	Sample X6	0.199	0.196	0.194	0.19	0.188	0.188	0.187	0.187	0.189	0.191	0.187	0.186	0.185	0.186	0.186	0.19	0.192	0.195	0.201	0.206	0.213	0.215	0.216	0.212	0.208	0.199	0.188	0.179	0.172	0.166	0.16	0.157	0.153	0.15	0.148	0.149	0.147	0.146	0.144	0.145	0.142	0.138	0.138	0.137	0.137	0.138	0.137	0.141
A12	Sample X6	0.193	0.192	0.188	0.183	0.184	0.182	0.182	0.182	0.185	0.186	0.183	0.181	0.18	0.182	0.182	0.186	0.19	0.194	0.202	0.208	0.215	0.22	0.222	0.218	0.212	0.202	0.187	0.175	0.164	0.156	0.15	0.145	0.141	0.139	0.134	0.134	0.134	0.132	0.131	0.131	0.128	0.125	0.123	0.122	0.123	0.123	0.122	0.123
B01	Sample X7	0.407	0.408	0.412	0.42	0.428	0.442	0.458	0.478	0.495	0.509	0.521	0.529	0.534	0.54	0.552	0.572	0.611	0.67	0.734	0.807	0.876	0.93	0.955	0.942	0.884	0.788	0.677	0.57	0.476	0.401	0.35	0.312	0.279	0.258	0.242	0.232	0.224	0.218	0.212	0.207	0.202	0.195	0.19	0.185	0.184	0.182	0.18	0.179
B02	Sample X7	0.354	0.354	0.356	0.36	0.366	0.379	0.392	0.409	0.427	0.442	0.453	0.46	0.464	0.472	0.484	0.508	0.545	0.598	0.66	0.736	0.805	0.855	0.881	0.866	0.812	0.722	0.614	0.516	0.427	0.358	0.311	0.273	0.241	0.221	0.208	0.196	0.187	0.182	0.176	0.173	0.167	0.163	0.16	0.154	0.153	0.151	0.146	0.144
B03	Sample X8	0.243	0.239	0.24	0.242	0.246	0.247	0.254	0.261	0.269	0.274	0.277	0.279	0.281	0.286	0.29	0.3	0.317	0.341	0.37	0.4	0.432	0.454	0.462	0.453	0.429	0.388	0.337	0.294	0.254	0.222	0.199	0.183	0.17	0.161	0.152	0.149	0.147	0.142	0.138	0.137	0.134	0.129	0.125	0.123	0.122	0.124	0.121	0.124
B04	Sample X8	0.259	0.258	0.255	0.255	0.258	0.264	0.268	0.279	0.29	0.294	0.297	0.3	0.303	0.309	0.316	0.328	0.347	0.379	0.412	0.451	0.488	0.513	0.527	0.515	0.485	0.438	0.382	0.328	0.28	0.24	0.214	0.193	0.177	0.167	0.158	0.154	0.15	0.145	0.143	0.14	0.137	0.132	0.127	0.125	0.124	0.125	0.124	0.125
B05	Sample X9	0.254	0.257	0.257	0.26	0.268	0.274	0.284	0.298	0.311	0.321	0.328	0.336	0.339	0.347	0.358	0.375	0.404	0.448	0.492	0.546	0.594	0.632	0.649	0.636	0.596	0.533	0.458	0.389	0.326	0.274	0.241	0.216	0.193	0.181	0.171	0.165	0.159	0.156	0.15	0.148	0.143	0.138	0.136	0.133	0.133	0.132	0.132	0.133
B06	Sample X9	0.266	0.263	0.266	0.272	0.276	0.289	0.301	0.315	0.331	0.344	0.349	0.356	0.364	0.373	0.383	0.402	0.436	0.485	0.536	0.597	0.654	0.699	0.718	0.702	0.655	0.581	0.496	0.417	0.345	0.287	0.249	0.219	0.194	0.179	0.166	0.159	0.153	0.148	0.142	0.139	0.136	0.133	0.128	0.124	0.124	0.123	0.122	0.121
B07	Sample X10	0.278	0.28	0.28	0.284	0.288	0.3	0.31	0.32	0.334	0.345	0.347	0.353	0.359	0.363	0.368	0.385	0.411	0.447	0.486	0.533	0.576	0.606	0.617	0.607	0.57	0.514	0.445	0.383	0.327	0.284	0.252	0.226	0.207	0.195	0.183	0.177	0.173	0.167	0.164	0.163	0.159	0.154	0.152	0.146	0.147	0.146	0.145	0.145
B08	Sample X10	0.295	0.293	0.296	0.3	0.312	0.322	0.334	0.348	0.365	0.378	0.39	0.396	0.401	0.408	0.419	0.438	0.47	0.514	0.568	0.627	0.682	0.727	0.745	0.729	0.682	0.613	0.525	0.443	0.37	0.31	0.272	0.243	0.215	0.197	0.186	0.183	0.176	0.17	0.165	0.161	0.16	0.154	0.151	0.148	0.148	0.146	0.144	0.145
B09	Sample X11	0.456	0.456	0.462	0.474	0.483	0.495	0.511	0.522	0.536	0.549	0.556	0.555	0.554	0.556	0.556	0.563	0.574	0.598	0.627	0.662	0.698	0.725	0.733	0.717	0.682	0.631	0.564	0.504	0.451	0.407	0.38	0.356	0.337	0.322	0.314	0.31	0.298	0.297	0.294	0.294	0.291	0.284	0.281	0.279	0.281	0.281	0.275	0.274
B10	Sample X11	0.402	0.409	0.415	0.419	0.432	0.45	0.461	0.48	0.501	0.512	0.514	0.519	0.514	0.512	0.509	0.519	0.536	0.565	0.597	0.641	0.678	0.706	0.717	0.699	0.654	0.592	0.516	0.446	0.384	0.334	0.306	0.272	0.25	0.239	0.223	0.218	0.214	0.206	0.202	0.197	0.189	0.184	0.176	0.169	0.168	0.169	0.165	0.165
B11	Sample X12	0.137	0.134	0.131	0.132	0.13	0.129	0.127	0.125	0.128	0.126	0.122	0.12	0.12	0.12	0.119	0.121	0.123	0.124	0.127	0.129	0.131	0.132	0.131	0.129	0.126	0.122	0.116	0.111	0.105	0.102	0.1	0.096	0.094	0.093	0.091	0.092	0.092	0.091	0.088	0.089	0.088	0.083	0.081	0.079	0.08	0.081	0.08	0.083
B12	Sample X12	0.148	0.146	0.143	0.14	0.141	0.14	0.141	0.138	0.139	0.14	0.137	0.137	0.135	0.136	0.136	0.138	0.139	0.141	0.145	0.146	0.149	0.151	0.151	0.149	0.145	0.14	0.133	0.13	0.125	0.12	0.119	0.115	0.112	0.111	0.108	0.109	0.109	0.109	0.106	0.107	0.105	0.102	0.101	0.101	0.102	0.101	0.1	0.102
C01	Sample X13	0.119	0.117	0.114	0.113	0.107	0.108	0.106	0.105	0.108	0.108	0.105	0.105	0.104	0.104	0.101	0.102	0.103	0.104	0.104	0.105	0.106	0.108	0.107	0.104	0.103	0.102	0.096	0.093	0.092	0.093	0.09	0.085	0.084	0.083	0.08	0.081	0.081	0.08	0.078	0.079	0.079	0.078	0.077	0.076	0.075	0.074	0.074	0.075
C02	Sample X13	0.134	0.132	0.129	0.125	0.124	0.124	0.123	0.122	0.122	0.122	0.119	0.117	0.116	0.116	0.116	0.118	0.118	0.118	0.119	0.122	0.122	0.124	0.123	0.121	0.118	0.115	0.109	0.106	0.102	0.1	0.1	0.096	0.094	0.092	0.091	0.091	0.09	0.09	0.088	0.089	0.087	0.085	0.084	0.082	0.082	0.083	0.082	0.085
C03	Sample X14	0.133	0.131	0.128	0.127	0.127	0.122	0.121	0.119	0.122	0.12	0.118	0.115	0.115	0.116	0.114	0.116	0.117	0.118	0.12	0.124	0.125	0.125	0.124	0.122	0.118	0.116	0.111	0.107	0.101	0.1	0.097	0.094	0.093	0.093	0.089	0.09	0.088	0.088	0.087	0.088	0.086	0.084	0.082	0.08	0.081	0.081	0.08	0.081
C04	Sample X14	0.137	0.135	0.131	0.126	0.127	0.128	0.124	0.122	0.125	0.124	0.122	0.121	0.12	0.12	0.119	0.121	0.122	0.124	0.126	0.127	0.128	0.13	0.128	0.126	0.123	0.12	0.115	0.112	0.108	0.104	0.102	0.099	0.098	0.096	0.094	0.094	0.093	0.093	0.09	0.09	0.09	0.087	0.087	0.086	0.086	0.086	0.084	0.086
C05	Sample X15	0.166	0.166	0.162	0.158	0.157	0.157	0.158	0.155	0.157	0.157	0.153	0.152	0.149	0.15	0.15	0.151	0.152	0.152	0.153	0.158	0.157	0.157	0.156	0.154	0.15	0.147	0.142	0.138	0.133	0.129	0.127	0.124	0.123	0.123	0.119	0.119	0.12	0.118	0.116	0.118	0.115	0.113	0.108	0.108	0.109	0.109	0.109	0.111
C06	Sample X15	0.176	0.173	0.168	0.165	0.165	0.162	0.161	0.16	0.164	0.163	0.158	0.155	0.152	0.154	0.151	0.154	0.157	0.156	0.158	0.161	0.161	0.164	0.16	0.157	0.154	0.151	0.144	0.139	0.136	0.134	0.133	0.126	0.125	0.125	0.123	0.123	0.123	0.122	0.12	0.12	0.118	0.112	0.11	0.108	0.11	0.112	0.11	0.113
C07	Sample X16	0.17	0.171	0.162	0.158	0.157	0.16	0.156	0.151	0.159	0.157	0.152	0.147	0.145	0.14	0.137	0.138	0.138	0.134	0.139	0.142	0.138	0.133	0.136	0.132	0.127	0.127	0.117	0.115	0.111	0.113	0.11	0.101	0.1	0.099	0.095	0.096	0.094	0.091	0.091	0.091	0.089	0.088	0.082	0.077	0.076	0.077	0.073	0.071
C08	Sample X16	0.398	0.392	0.391	0.387	0.386	0.384	0.385	0.378	0.386	0.383	0.372	0.372	0.371	0.376	0.375	0.377	0.376	0.38	0.38	0.377	0.373	0.377	0.374	0.368	0.368	0.365	0.355	0.356	0.349	0.344	0.341	0.341	0.34	0.34	0.336	0.338	0.337	0.34	0.337	0.335	0.33	0.322	0.322	0.325	0.327	0.325	0.327	0.334
C09	Sample X17	0.136	0.134	0.129	0.126	0.126	0.123	0.122	0.119	0.123	0.122	0.119	0.118	0.114	0.115	0.115	0.115	0.116	0.117	0.117	0.116	0.117	0.116	0.116	0.115	0.113	0.112	0.107	0.104	0.103	0.1	0.098	0.096	0.095	0.094	0.092	0.094	0.094	0.092	0.092	0.091	0.091	0.088	0.085	0.084	0.085	0.085	0.085	0.087
C10	Sample X17	0.14	0.136	0.134	0.13	0.128	0.127	0.125	0.121	0.124	0.123	0.12	0.12	0.117	0.118	0.116	0.116	0.118	0.119	0.119	0.119	0.119	0.12	0.118	0.115	0.113	0.113	0.108	0.105	0.102	0.101	0.101	0.098	0.098	0.096	0.094	0.095	0.095	0.094	0.092	0.092	0.092	0.09	0.088	0.087	0.088	0.089	0.085	0.089
[truncated: 3 more columns]

## Sheet: 260119_before
User: USER
Path: C:\Program Files (x86)\BMG\CLARIOstar\User\Data
Test ID: 3381
Test Name: CO-Assay Spektrum
Date: 19.01.2026
Time: 14:17:10
ID1: 260119_recenzyms_before_CO_after(wirklich)_Na2S2O4
Absorbance spectrum			Absorbance values are displayed as OD				Absorbance values are pathlength corrected based on waterpeak!
Used wavelength range(s): Range 1;
Well	Content	Raw Data (Abs Spectrum)	Raw Data (Abs Spectrum)	Raw Data (Abs Spectrum)	Raw Data (Abs Spectrum)	Raw Data (Abs Spectrum)	Raw Data (Abs Spectrum)	Raw Data (Abs Spectrum)	Raw Data (Abs Spectrum)	Raw Data (Abs Spectrum)	Raw Data (Abs Spectrum)	Raw Data (Abs Spectrum)	Raw Data (Abs Spectrum)	Raw Data (Abs Spectrum)	Raw Data (Abs Spectrum)	Raw Data (Abs Spectrum)	Raw Data (Abs Spectrum)	Raw Data (Abs Spectrum)	Raw Data (Abs Spectrum)	Raw Data (Abs Spectrum)	Raw Data (Abs Spectrum)	Raw Data (Abs Spectrum)	Raw Data (Abs Spectrum)	Raw Data (Abs Spectrum)	Raw Data (Abs Spectrum)	Raw Data (Abs Spectrum)	Raw Data (Abs Spectrum)	Raw Data (Abs Spectrum)	Raw Data (Abs Spectrum)	Raw Data (Abs Spectrum)	Raw Data (Abs Spectrum)	Raw Data (Abs Spectrum)	Raw Data (Abs Spectrum)	Raw Data (Abs Spectrum)	Raw Data (Abs Spectrum)	Raw Data (Abs Spectrum)	Raw Data (Abs Spectrum)	Raw Data (Abs Spectrum)	Raw Data (Abs Spectrum)	Raw Data (Abs Spectrum)	Raw Data (Abs Spectrum)	Raw Data (Abs Spectrum)	Raw Data (Abs Spectrum)	Raw Data (Abs Spectrum)	Raw Data (Abs Spectrum)	Raw Data (Abs Spectrum)	Raw Data (Abs Spectrum)	Raw Data (Abs Spectrum)	Raw Data (Abs Spectrum)
	Wavelength [nm]	400	401	402	403	404	405	406	407	408	409	410	411	412	413	414	415	416	417	418	419	420	421	422	423	424	425	426	427	428	429	430	431	432	433	434	435	436	437	438	439	440	441	442	443	444	445	446	447
D01	Sample X1	0.284	0.274	0.265	0.256	0.251	0.244	0.24	0.236	0.234	0.232	0.229	0.226	0.226	0.223	0.221	0.223	0.223	0.22	0.218	0.218	0.217	0.216	0.214	0.214	0.212	0.212	0.211	0.21	0.209	0.209	0.209	0.207	0.207	0.205	0.203	0.202	0.2	0.199	0.198	0.197	0.194	0.189	0.184	0.18	0.177	0.172	0.168	0.163
D02	Sample X2	0.522	0.512	0.506	0.5	0.495	0.492	0.49	0.489	0.489	0.49	0.49	0.489	0.489	0.49	0.492	0.493	0.493	0.492	0.491	0.493	0.491	0.489	0.487	0.487	0.486	0.483	0.483	0.483	0.48	0.478	0.478	0.474	0.473	0.471	0.467	0.463	0.46	0.457	0.453	0.446	0.44	0.431	0.421	0.412	0.404	0.392	0.381	0.369
D03	Sample X3	0.24	0.23	0.221	0.211	0.203	0.199	0.194	0.19	0.187	0.185	0.182	0.179	0.176	0.176	0.174	0.175	0.175	0.172	0.171	0.172	0.171	0.168	0.166	0.166	0.165	0.162	0.162	0.16	0.158	0.157	0.153	0.15	0.148	0.143	0.14	0.138	0.135	0.132	0.132	0.128	0.125	0.121	0.117	0.114	0.111	0.108	0.106	0.102
D04	Sample X4	0.302	0.29	0.279	0.27	0.262	0.254	0.25	0.245	0.242	0.239	0.234	0.231	0.229	0.228	0.226	0.225	0.223	0.219	0.217	0.217	0.215	0.212	0.209	0.208	0.206	0.204	0.202	0.2	0.199	0.197	0.194	0.192	0.19	0.186	0.186	0.183	0.18	0.177	0.177	0.174	0.172	0.17	0.165	0.162	0.16	0.158	0.156	0.152
D05	Sample X5	0.409	0.401	0.394	0.388	0.384	0.378	0.376	0.375	0.373	0.374	0.374	0.373	0.372	0.374	0.374	0.376	0.377	0.375	0.373	0.373	0.373	0.37	0.365	0.362	0.358	0.356	0.352	0.348	0.343	0.337	0.333	0.328	0.322	0.31	0.303	0.296	0.292	0.285	0.28	0.272	0.266	0.258	0.25	0.243	0.235	0.23	0.223	0.214
D06	Sample X6	0.387	0.371	0.354	0.34	0.328	0.318	0.31	0.305	0.298	0.293	0.285	0.279	0.272	0.269	0.266	0.262	0.26	0.255	0.249	0.248	0.244	0.241	0.238	0.236	0.233	0.23	0.228	0.226	0.224	0.221	0.218	0.213	0.21	0.206	0.205	0.201	0.199	0.196	0.195	0.193	0.19	0.189	0.187	0.184	0.182	0.18	0.179	0.178
D07	Sample X7	0.628	0.616	0.605	0.593	0.584	0.577	0.57	0.566	0.562	0.558	0.551	0.547	0.541	0.537	0.534	0.533	0.528	0.522	0.517	0.512	0.508	0.5	0.492	0.485	0.476	0.467	0.456	0.446	0.434	0.421	0.41	0.396	0.383	0.366	0.356	0.345	0.335	0.325	0.317	0.308	0.301	0.294	0.286	0.28	0.275	0.27	0.266	0.261
D08	Sample X8	0.209	0.198	0.188	0.181	0.175	0.17	0.165	0.164	0.161	0.161	0.159	0.159	0.156	0.156	0.157	0.158	0.158	0.155	0.153	0.151	0.148	0.146	0.142	0.138	0.134	0.13	0.126	0.122	0.118	0.114	0.11	0.105	0.101	0.095	0.091	0.088	0.085	0.083	0.082	0.079	0.077	0.074	0.07	0.068	0.068	0.067	0.064	0.062
D09	Sample X9	0.334	0.325	0.318	0.312	0.308	0.305	0.305	0.304	0.305	0.307	0.306	0.308	0.309	0.314	0.315	0.317	0.318	0.315	0.312	0.313	0.31	0.305	0.3	0.294	0.287	0.281	0.273	0.266	0.258	0.248	0.239	0.228	0.22	0.207	0.2	0.193	0.186	0.18	0.175	0.17	0.164	0.16	0.154	0.15	0.146	0.142	0.14	0.136
D10	Sample X10	0.273	0.262	0.256	0.249	0.244	0.239	0.237	0.236	0.234	0.236	0.236	0.236	0.236	0.236	0.239	0.239	0.239	0.238	0.234	0.234	0.232	0.228	0.223	0.219	0.214	0.207	0.201	0.195	0.188	0.182	0.175	0.167	0.16	0.151	0.145	0.14	0.134	0.13	0.127	0.122	0.119	0.114	0.108	0.107	0.105	0.103	0.1	0.098
D11	Sample X11	0.419	0.411	0.405	0.402	0.4	0.398	0.398	0.399	0.401	0.406	0.409	0.41	0.413	0.415	0.42	0.424	0.423	0.424	0.422	0.42	0.415	0.409	0.402	0.395	0.385	0.375	0.363	0.352	0.34	0.327	0.315	0.301	0.289	0.269	0.26	0.249	0.24	0.231	0.223	0.215	0.208	0.202	0.193	0.189	0.184	0.179	0.174	0.169
E01	Sample X1	0.29	0.279	0.269	0.261	0.255	0.25	0.245	0.242	0.24	0.238	0.236	0.233	0.23	0.231	0.23	0.23	0.229	0.226	0.225	0.226	0.225	0.223	0.221	0.22	0.22	0.219	0.217	0.216	0.215	0.216	0.215	0.214	0.214	0.21	0.209	0.207	0.206	0.205	0.205	0.202	0.198	0.195	0.189	0.186	0.181	0.178	0.174	0.169
E02	Sample X2	0.55	0.54	0.531	0.524	0.521	0.518	0.515	0.515	0.517	0.52	0.517	0.517	0.519	0.519	0.522	0.523	0.523	0.522	0.522	0.524	0.524	0.522	0.521	0.52	0.518	0.515	0.514	0.513	0.512	0.511	0.509	0.506	0.504	0.499	0.495	0.492	0.489	0.485	0.48	0.473	0.465	0.456	0.445	0.437	0.427	0.416	0.404	0.392
E03	Sample X3	0.323	0.312	0.301	0.291	0.284	0.278	0.274	0.27	0.268	0.266	0.261	0.259	0.257	0.257	0.256	0.256	0.256	0.254	0.252	0.255	0.255	0.252	0.252	0.253	0.252	0.25	0.249	0.248	0.246	0.244	0.242	0.238	0.236	0.23	0.228	0.225	0.222	0.22	0.218	0.215	0.212	0.209	0.204	0.201	0.199	0.194	0.191	0.188
E04	Sample X4	0.33	0.319	0.309	0.301	0.295	0.288	0.283	0.279	0.276	0.274	0.271	0.267	0.265	0.264	0.263	0.262	0.259	0.255	0.253	0.253	0.252	0.25	0.248	0.246	0.244	0.243	0.241	0.241	0.238	0.235	0.233	0.23	0.229	0.223	0.222	0.219	0.218	0.216	0.214	0.212	0.21	0.207	0.204	0.201	0.197	0.195	0.192	0.189
E05	Sample X5	0.459	0.449	0.44	0.435	0.43	0.426	0.424	0.422	0.421	0.422	0.42	0.42	0.418	0.42	0.42	0.42	0.421	0.42	0.417	0.417	0.418	0.416	0.414	0.414	0.41	0.408	0.406	0.403	0.399	0.395	0.39	0.385	0.379	0.37	0.365	0.357	0.352	0.346	0.341	0.332	0.325	0.318	0.31	0.304	0.295	0.286	0.278	0.27
E06	Sample X6	0.315	0.302	0.286	0.272	0.262	0.25	0.241	0.234	0.228	0.223	0.216	0.21	0.204	0.201	0.197	0.194	0.191	0.187	0.183	0.18	0.176	0.173	0.168	0.165	0.163	0.158	0.155	0.152	0.149	0.147	0.144	0.141	0.138	0.132	0.13	0.128	0.126	0.123	0.122	0.121	0.118	0.114	0.11	0.108	0.107	0.106	0.106	0.102
E07	Sample X7	0.695	0.684	0.675	0.665	0.659	0.652	0.646	0.643	0.639	0.638	0.635	0.629	0.625	0.622	0.622	0.622	0.618	0.614	0.608	0.607	0.602	0.595	0.585	0.577	0.57	0.561	0.551	0.541	0.53	0.517	0.506	0.493	0.482	0.463	0.452	0.44	0.431	0.422	0.414	0.407	0.4	0.392	0.381	0.375	0.37	0.366	0.364	0.358
E08	Sample X8	0.308	0.298	0.288	0.279	0.274	0.27	0.267	0.264	0.261	0.26	0.258	0.259	0.256	0.256	0.258	0.258	0.255	0.253	0.251	0.252	0.25	0.248	0.246	0.242	0.24	0.235	0.232	0.229	0.225	0.22	0.216	0.212	0.207	0.2	0.198	0.194	0.191	0.187	0.186	0.184	0.181	0.178	0.177	0.176	0.174	0.17	0.168	0.167
E09	Sample X9	0.324	0.314	0.306	0.3	0.294	0.29	0.288	0.286	0.286	0.286	0.286	0.287	0.286	0.288	0.29	0.291	0.29	0.289	0.286	0.286	0.284	0.278	0.274	0.269	0.263	0.256	0.25	0.243	0.235	0.227	0.22	0.212	0.204	0.193	0.187	0.181	0.176	0.17	0.165	0.16	0.157	0.152	0.148	0.144	0.141	0.137	0.136	0.134
E10	Sample X10	0.299	0.29	0.283	0.277	0.272	0.267	0.266	0.265	0.263	0.264	0.264	0.264	0.263	0.266	0.268	0.268	0.269	0.267	0.264	0.262	0.26	0.254	0.249	0.245	0.237	0.23	0.223	0.216	0.209	0.203	0.195	0.186	0.179	0.168	0.162	0.156	0.149	0.144	0.14	0.135	0.131	0.127	0.122	0.119	0.117	0.113	0.111	0.108
E11	Sample X11	0.481	0.473	0.468	0.464	0.461	0.462	0.462	0.463	0.467	0.473	0.474	0.478	0.484	0.488	0.491	0.495	0.496	0.495	0.494	0.494	0.491	0.484	0.477	0.468	0.46	0.449	0.437	0.424	0.411	0.397	0.383	0.368	0.355	0.335	0.323	0.312	0.301	0.292	0.285	0.275	0.267	0.26	0.252	0.246	0.241	0.236	0.231	0.226
[truncated: 53 more columns]

## Sheet: 260119_after
User: USER
Path: C:\Program Files (x86)\BMG\CLARIOstar\User\Data
Test ID: 3382
Test Name: CO-Assay Spektrum
Date: 19.01.2026
Time: 14:35:23
ID1: 260119_recenzyms_after_CO_after_Na2S2O4
Absorbance spectrum			Absorbance values are displayed as OD
Used wavelength range(s): Range 1;
Well	Content	Raw Data (Abs Spectrum)	Raw Data (Abs Spectrum)	Raw Data (Abs Spectrum)	Raw Data (Abs Spectrum)	Raw Data (Abs Spectrum)	Raw Data (Abs Spectrum)	Raw Data (Abs Spectrum)	Raw Data (Abs Spectrum)	Raw Data (Abs Spectrum)	Raw Data (Abs Spectrum)	Raw Data (Abs Spectrum)	Raw Data (Abs Spectrum)	Raw Data (Abs Spectrum)	Raw Data (Abs Spectrum)	Raw Data (Abs Spectrum)	Raw Data (Abs Spectrum)	Raw Data (Abs Spectrum)	Raw Data (Abs Spectrum)	Raw Data (Abs Spectrum)	Raw Data (Abs Spectrum)	Raw Data (Abs Spectrum)	Raw Data (Abs Spectrum)	Raw Data (Abs Spectrum)	Raw Data (Abs Spectrum)	Raw Data (Abs Spectrum)	Raw Data (Abs Spectrum)	Raw Data (Abs Spectrum)	Raw Data (Abs Spectrum)	Raw Data (Abs Spectrum)	Raw Data (Abs Spectrum)	Raw Data (Abs Spectrum)	Raw Data (Abs Spectrum)	Raw Data (Abs Spectrum)	Raw Data (Abs Spectrum)	Raw Data (Abs Spectrum)	Raw Data (Abs Spectrum)	Raw Data (Abs Spectrum)	Raw Data (Abs Spectrum)	Raw Data (Abs Spectrum)	Raw Data (Abs Spectrum)	Raw Data (Abs Spectrum)	Raw Data (Abs Spectrum)	Raw Data (Abs Spectrum)	Raw Data (Abs Spectrum)	Raw Data (Abs Spectrum)	Raw Data (Abs Spectrum)	Raw Data (Abs Spectrum)	Raw Data (Abs Spectrum)
	Wavelength [nm]	400	401	402	403	404	405	406	407	408	409	410	411	412	413	414	415	416	417	418	419	420	421	422	423	424	425	426	427	428	429	430	431	432	433	434	435	436	437	438	439	440	441	442	443	444	445	446	447
D01	Sample X1	0.088	0.087	0.086	0.085	0.084	0.083	0.083	0.083	0.084	0.084	0.085	0.086	0.088	0.089	0.091	0.093	0.095	0.096	0.098	0.099	0.1	0.101	0.101	0.101	0.101	0.1	0.1	0.101	0.102	0.103	0.104	0.106	0.11	0.116	0.12	0.125	0.13	0.135	0.14	0.146	0.149	0.152	0.153	0.153	0.152	0.149	0.145	0.14
D02	Sample X2	0.165	0.164	0.164	0.163	0.162	0.163	0.164	0.166	0.169	0.171	0.174	0.177	0.181	0.186	0.19	0.194	0.199	0.203	0.206	0.209	0.211	0.213	0.213	0.213	0.214	0.213	0.214	0.215	0.217	0.221	0.226	0.232	0.239	0.255	0.265	0.277	0.289	0.301	0.314	0.325	0.333	0.339	0.342	0.343	0.341	0.333	0.323	0.311
D03	Sample X3	0.097	0.096	0.095	0.094	0.093	0.091	0.091	0.091	0.092	0.092	0.092	0.092	0.094	0.096	0.098	0.101	0.102	0.104	0.106	0.107	0.108	0.109	0.108	0.107	0.105	0.102	0.1	0.098	0.096	0.094	0.092	0.09	0.089	0.091	0.09	0.09	0.091	0.092	0.094	0.095	0.096	0.097	0.096	0.096	0.096	0.095	0.093	0.091
D04	Sample X4	0.126	0.124	0.122	0.12	0.117	0.117	0.115	0.115	0.115	0.114	0.114	0.114	0.115	0.115	0.116	0.116	0.117	0.116	0.116	0.116	0.116	0.115	0.114	0.114	0.112	0.111	0.11	0.109	0.108	0.108	0.107	0.106	0.107	0.108	0.109	0.11	0.111	0.112	0.113	0.114	0.115	0.116	0.116	0.115	0.114	0.112	0.11	0.108
D05	Sample X5	0.138	0.138	0.137	0.136	0.135	0.134	0.135	0.137	0.139	0.14	0.143	0.146	0.149	0.152	0.158	0.162	0.166	0.171	0.175	0.178	0.182	0.183	0.183	0.185	0.185	0.184	0.184	0.183	0.183	0.184	0.188	0.19	0.195	0.204	0.211	0.219	0.229	0.239	0.249	0.259	0.267	0.273	0.277	0.278	0.277	0.272	0.265	0.255
D06	Sample X6	0.126	0.122	0.12	0.116	0.113	0.109	0.107	0.106	0.104	0.102	0.101	0.1	0.098	0.097	0.096	0.096	0.094	0.093	0.092	0.091	0.09	0.089	0.088	0.087	0.086	0.085	0.084	0.084	0.083	0.083	0.083	0.083	0.082	0.084	0.084	0.084	0.084	0.085	0.086	0.087	0.088	0.088	0.089	0.088	0.088	0.088	0.087	0.087
D07	Sample X7	0.174	0.17	0.167	0.164	0.16	0.158	0.157	0.157	0.158	0.158	0.158	0.159	0.162	0.164	0.166	0.168	0.171	0.173	0.175	0.176	0.178	0.18	0.18	0.182	0.183	0.184	0.185	0.188	0.191	0.195	0.2	0.206	0.212	0.226	0.235	0.245	0.257	0.27	0.284	0.299	0.313	0.325	0.336	0.344	0.349	0.348	0.344	0.335
D08	Sample X8	0.103	0.101	0.1	0.097	0.096	0.094	0.092	0.092	0.092	0.091	0.091	0.091	0.091	0.092	0.091	0.091	0.092	0.092	0.091	0.091	0.091	0.091	0.09	0.09	0.09	0.089	0.089	0.088	0.088	0.09	0.089	0.09	0.091	0.093	0.095	0.096	0.098	0.099	0.102	0.104	0.106	0.108	0.109	0.11	0.11	0.11	0.108	0.106
D09	Sample X9	0.152	0.15	0.148	0.147	0.146	0.144	0.144	0.145	0.145	0.144	0.145	0.146	0.148	0.15	0.153	0.153	0.154	0.156	0.157	0.157	0.158	0.158	0.158	0.158	0.158	0.158	0.158	0.158	0.159	0.16	0.16	0.162	0.165	0.17	0.174	0.179	0.184	0.19	0.196	0.202	0.208	0.212	0.216	0.219	0.22	0.219	0.216	0.211
D10	Sample X10	0.139	0.138	0.136	0.135	0.134	0.132	0.131	0.131	0.132	0.132	0.131	0.132	0.133	0.134	0.135	0.136	0.136	0.136	0.136	0.136	0.136	0.136	0.136	0.136	0.135	0.135	0.135	0.135	0.135	0.136	0.136	0.137	0.138	0.142	0.144	0.148	0.151	0.155	0.158	0.161	0.164	0.168	0.169	0.171	0.171	0.17	0.168	0.166
D11	Sample X11	0.183	0.181	0.18	0.178	0.176	0.176	0.176	0.177	0.178	0.179	0.179	0.182	0.183	0.186	0.188	0.191	0.194	0.195	0.196	0.197	0.198	0.2	0.2	0.2	0.201	0.201	0.201	0.202	0.203	0.205	0.206	0.21	0.214	0.223	0.229	0.236	0.245	0.254	0.263	0.272	0.282	0.289	0.294	0.298	0.3	0.298	0.294	0.287
E01	Sample X1	0.102	0.102	0.102	0.101	0.099	0.098	0.098	0.099	0.099	0.099	0.1	0.101	0.102	0.104	0.106	0.108	0.109	0.111	0.113	0.114	0.116	0.117	0.117	0.117	0.117	0.117	0.117	0.117	0.118	0.119	0.121	0.123	0.127	0.132	0.136	0.141	0.147	0.151	0.156	0.16	0.165	0.168	0.169	0.169	0.168	0.166	0.161	0.157
E02	Sample X2	0.186	0.184	0.184	0.185	0.184	0.185	0.186	0.188	0.191	0.192	0.195	0.199	0.204	0.208	0.213	0.218	0.222	0.227	0.23	0.232	0.235	0.236	0.236	0.236	0.237	0.238	0.238	0.24	0.242	0.245	0.251	0.257	0.265	0.281	0.292	0.304	0.318	0.331	0.344	0.355	0.365	0.371	0.374	0.376	0.372	0.365	0.354	0.34
E03	Sample X3	0.099	0.098	0.098	0.096	0.094	0.095	0.094	0.095	0.095	0.095	0.096	0.097	0.1	0.101	0.103	0.104	0.106	0.109	0.111	0.112	0.113	0.114	0.114	0.112	0.111	0.108	0.106	0.104	0.102	0.1	0.097	0.096	0.096	0.095	0.095	0.096	0.097	0.098	0.1	0.101	0.102	0.103	0.103	0.103	0.102	0.1	0.099	0.097
E04	Sample X4	0.123	0.121	0.12	0.118	0.116	0.115	0.114	0.114	0.113	0.112	0.113	0.113	0.114	0.114	0.114	0.116	0.115	0.115	0.116	0.115	0.115	0.115	0.114	0.113	0.112	0.111	0.109	0.108	0.108	0.107	0.107	0.106	0.107	0.108	0.109	0.11	0.11	0.111	0.112	0.114	0.114	0.115	0.115	0.115	0.114	0.112	0.11	0.108
E05	Sample X5	0.144	0.143	0.142	0.142	0.141	0.141	0.142	0.143	0.146	0.146	0.149	0.152	0.156	0.16	0.165	0.169	0.173	0.179	0.183	0.186	0.189	0.192	0.194	0.195	0.194	0.194	0.195	0.195	0.195	0.196	0.198	0.201	0.206	0.216	0.222	0.231	0.241	0.252	0.262	0.272	0.28	0.287	0.291	0.293	0.291	0.287	0.28	0.27
E06	Sample X6	0.132	0.129	0.126	0.122	0.119	0.115	0.113	0.111	0.109	0.106	0.105	0.104	0.103	0.103	0.102	0.1	0.099	0.098	0.097	0.095	0.095	0.094	0.092	0.091	0.09	0.089	0.088	0.088	0.088	0.087	0.087	0.087	0.087	0.087	0.088	0.088	0.088	0.089	0.09	0.091	0.091	0.092	0.092	0.092	0.092	0.092	0.091	0.09
E07	Sample X7	0.176	0.171	0.169	0.166	0.163	0.161	0.16	0.16	0.161	0.161	0.161	0.162	0.164	0.167	0.169	0.171	0.173	0.175	0.177	0.178	0.18	0.182	0.182	0.183	0.185	0.186	0.187	0.19	0.193	0.197	0.202	0.208	0.215	0.227	0.238	0.248	0.26	0.273	0.287	0.301	0.314	0.326	0.337	0.346	0.351	0.35	0.346	0.337
E08	Sample X8	0.113	0.11	0.109	0.107	0.105	0.104	0.102	0.102	0.102	0.101	0.1	0.101	0.101	0.102	0.102	0.102	0.101	0.101	0.102	0.101	0.101	0.101	0.1	0.101	0.1	0.1	0.099	0.1	0.1	0.101	0.101	0.101	0.102	0.104	0.105	0.107	0.108	0.11	0.113	0.115	0.117	0.118	0.119	0.12	0.12	0.12	0.118	0.117
E09	Sample X9	0.144	0.142	0.141	0.139	0.136	0.135	0.135	0.135	0.136	0.136	0.136	0.136	0.138	0.138	0.139	0.141	0.142	0.142	0.142	0.142	0.143	0.143	0.143	0.143	0.142	0.142	0.142	0.142	0.142	0.143	0.143	0.144	0.146	0.15	0.153	0.156	0.16	0.164	0.169	0.173	0.177	0.181	0.183	0.185	0.186	0.184	0.182	0.179
E10	Sample X10	0.151	0.148	0.147	0.145	0.143	0.142	0.142	0.141	0.142	0.142	0.141	0.142	0.143	0.144	0.146	0.146	0.146	0.147	0.147	0.147	0.147	0.148	0.147	0.147	0.147	0.146	0.146	0.146	0.147	0.147	0.148	0.149	0.151	0.156	0.159	0.162	0.166	0.17	0.175	0.18	0.183	0.186	0.189	0.191	0.191	0.19	0.188	0.185
E11	Sample X11	0.185	0.184	0.182	0.18	0.178	0.178	0.178	0.179	0.18	0.181	0.182	0.185	0.186	0.188	0.19	0.193	0.195	0.198	0.199	0.2	0.202	0.202	0.201	0.202	0.202	0.203	0.204	0.204	0.205	0.207	0.209	0.212	0.217	0.224	0.231	0.239	0.247	0.256	0.265	0.275	0.283	0.29	0.296	0.299	0.301	0.3	0.295	0.289
[truncated: 53 more columns]

## Sheet: N43N151nat
Versuch vom 19.11.2025
before CO_before reductant
wave length	N43				N151				rMroUPO
	1:5	1:5	1:10	1:10	1:5	1:5	1:10	1:10	1:5	1:5	1:10	1:10
450	0.285	0.135	0.446	0.102	0.18	0.111	0.104	0.138	0.091	0.126	0.187	0.173
490	0.253	0.101	0.418	0.077	0.129	0.057	0.068	0.103	0.043	0.087	0.158	0.137
after CO
wave length	N43				N151				rMroUPO
	1:5	1:5	1:10	1:10	1:5	1:5	1:10	1:10	1:5	1:5	1:10	1:10
450	0.165	0.153	0.09	0.104	0.312	0.247	0.18	0.201	0.245	0.228	0.199	0.202
490	0.094	0.073	0.046	0.058	0.134	0.069	0.082	0.112	0.113	0.097	0.138	0.123
	before CO	after CO
Sample	Diff. 450-490	Diff. 450-490	Differenz 450	Dilution factor	Enzyme concentration [mM] 450	Enzyme concentration [µM] 450	Mittelwert Enzymkonz. 450
rMroUPO N43S	0.032	0.071	0.039	6.25	0.00267857	2.67857	2.73008
	0.034	0.08	0.046	6.25	0.00315934	3.15934
	0.028	0.044	0.016	12.5	0.0021978	2.1978
	0.025	0.046	0.021	12.5	0.00288462	2.88462
rMroUPO N151S	0.051	0.178	0.127	6.25	0.00872253	8.72253	8.29327
	0.054	0.178	0.124	6.25	0.00851648	8.51648
	0.036	0.098	0.062	12.5	0.00851648	8.51648
	0.035	0.089	0.054	12.5	0.00741758	7.41758
rMroUPO	0.048	0.132	0.084	12.5	0.0115385	11.5385	11.1951
	0.039	0.131	0.092	12.5	0.0126374	12.6374
	0.029	0.061	0.032	25	0.00879121	8.79121
	0.036	0.079	0.043	25	0.0118132	11.8132

## Sheet: S45Tnat
Versuch vom 19.01.2026
before CO_before reductant
wave length	rMroUPO				S45T
	1:5	1:5	1:10	1:10	1:5	1:5	1:10	1:10
450	0.336	0.094	0.131	0.106	0.304	0.19	0.163	0.07
490	0.284	0.041	0.105	0.075	0.221	0.103	0.122	0.019
after CO
wave length	rMroUPO				S45T
	1:5	1:5	1:10	1:10	1:5	1:5	1:10	1:10
450	0.379	0.338	0.186	0.225	0.54	0.554	0.323	0.357
490	0.165	0.161	0.097	0.131	0.2	0.203	0.164	0.168
	before CO	after CO
Sample	Diff. 450-490	Diff. 450-490	Differenz 450	Dilution factor	Enzyme concentration [mM] 450	Enzyme concentration [µM] 450	Mittelwert Enzymkonz. 450
rMroUPO	0.052	0.214	0.162	6.25	0.0111264	11.1264	9.23764
	0.053	0.177	0.124	6.25	0.00851648	8.51648
	0.026	0.089	0.063	12.5	0.00865385	8.65385
	0.031	0.094	0.063	12.5	0.00865385	8.65385
rMroUPO S45T	0.083	0.34	0.257	6.25	0.0176511	17.6511	17.737
	0.087	0.351	0.264	6.25	0.0181319	18.1319
	0.041	0.159	0.118	12.5	0.0162088	16.2088
	0.051	0.189	0.138	12.5	0.018956	18.956
