# Supplementary material for: N‐Glycosylation Influences the Heterologous Expression of an Unspecific Peroxygenase From Marasmius rotula in Saccharomyces cerevisiae
Source: Microb Biotechnol. 2026 Jul 19;19(7):e70418. doi: 10.1111/1751-7915.70418 (PMC13382365; doi:10.1111/1751-7915.70418)
Supplement: Supplementary file 1 — Data S1: mbt270418‐sup‐0001‐ExpData.zip. [file MBT2-19-e70418-s001.zip › ExpData_cultivation.xlsx]

## Sheet: Versuch1
				DMP	27.5		VA	9.3		ABTS	36
														DMP (310 nm; pH 5.5)	ABTS (420 nm; pH 4.5)										Aktivität (U/L)
	N43	pH				OD 600 nm						Aktivität (U/L)											pH 7				pH 7
Tag	Time (h)	Sample 1	Sample 2	Mean value pH	Stabw pH	Sample 1	Sample 2	Mean value OD	Stabw OD600	VA Sample 1	VA Sample 2	VA Mean value (310 nm; pH 5.5)	VA Stabw	DMP Sample 1	DMP Sample 2	DMP Mean value (469 nm; pH 5.5)	DMP Stabw	ABTS Sample 1	ABTS Sample 2	ABTS Mean value (420 nm; pH 7)	ABTS Stabw		VA Sample 1	VA Sample 2	VA Mean value (310 nm; pH 7)	VA Stabw	DMP Sample 1	DMP Sample 2	DMPMean value (469 nm; pH 7)	DMP Stabw
0	0	6.1	6.1	6.1	0	4	3.88	3.94	0.06
3	72	5.88	5.89	5.885	0.005	15.1	14.7	14.9	0.2	0	0	0	0	0	0	0	0	0	0	0	0
4	96	5.81	5.83	5.82	0.01	17	17	17	0	12.043	13.1183	12.5806	0.537634	2.03636	2.10909	2.07273	0.0363636	0	0	0	0		0	0	0	0	0	0	0	0
5	120	5.73	5.74	5.735	0.005	18.3	17.3	17.8	0.5	12.4731	8.3871	10.4301	2.04301	1.96364	3.2	2.58182	0.618182	0	0	0	0		0	0	0	0	2.90909	3.05455	2.98182	0.0727273
6	144	5.65	5.66	5.655	0.005	18.6	18.7	18.65	0.05	24.086	24.9462	24.5161	0.430108	6.54545	5.23636	5.89091	0.654545	0	0	0	0		0	0	0	0	5.30909	8.8	7.05455	1.74545
														DMP (310 nm; pH 5.5)	ABTS (420 nm; pH 4.5)
	N151	pH				OD 600 nm				Aktivität (U/L) VA; pH 5.5				U/L DMP; pH 4.5									pH 7				pH 7
Tag	Time (h)	Sample 1	Sample 2	Mean value pH	Stabw pH	Sample 1	Sample 2	Mean value OD	Stabw OD600	VA Sample 1	VA Sample 2	VA Mean value (310 nm; pH 5.5)	VA Stabw	DMP Sample 1	DMP Sample 2	DMPMean value (469 nm; pH 5.5)	DMP Stabw	ABTS Sample 1	ABTS Sample 2	ABTS Mean value (420 nm; pH 7)	ABTS Stabw		VA Sample 1	VA Sample 2	VA Mean value (310 nm; pH 7)	VA Stabw	DMP Sample 1	DMP Sample 2	DMPMean value (469 nm; pH 7)	DMP Stabw
0	0	6.08	6.07	6.075	0.005	3.8	3.896	3.848	0.048
3	72	5.9	5.9	5.9	0	14.6	13	13.8	0.8	39.5699	49.8925	44.7312	5.16129	11.9273	9.52727	10.7273	1.2	0	0	0
4	96	5.84	5.83	5.835	0.005	16	16.4	16.2	0.2	81.5054	92.6882	87.0968	5.5914	20.5091	22.5455	21.5273	1.01818	0	0	0			0	0	0	0	8.43636	17.4545	12.9455	4.50909
5	120	5.75	5.75	5.75	0	17.9	17.8	17.85	0.05	92.2581	100.645	96.4516	4.19355	93.6727	75.2727	84.4727	9.2	0	0	0			4.94624	0	2.47312	2.47312	27.9273	40.0727	34	6.07273
6	144	5.66	5.66	5.66	0	17.7	17.7	17.7	0	129.247	183.226	156.237	26.9892	65.3091	79.0545	72.1818	6.87273	0	0	0	0		0	0	0	0	36.3636	60.8727	48.6182	12.2545
										Aktivität (U/L)	Aktivität (U/L)	Aktivität (U/L)		DMP (310 nm; pH 5.5)
	rMroUPO	pH				OD 600 nm				pH 5.5													pH 7				pH 7
Tag	Time (h)	Sample 1	Sample 2	Mean value pH	Stabw pH	Sample 1	Sample 2	Mean value OD	Stabw OD600	VA Sample 1	VA Sample 2	VA Mean value (310 nm; pH 5.5)	VA Stabw	DMP Sample 1	DMP Sample 2			ABTS Sample 1					VA Sample 1	VA Sample 2	VA Mean value (310 nm; pH 7)	VA Stabw	DMP Sample 1	DMP Sample 2	DMPMean value (469 nm; pH 7)	DMP Stabw
0	0	6.12	6.18	6.15	0.03	4.896	5.11	5.003	0.107
3	72	5.87	5.87	5.87	0	12.7	14.1	13.4	0.7	75.6989	103.871	89.7849	14.086	45.3818	82.6182			0	0
4	96	5.82	5.78	5.8	0.02	17.7	17.6	17.65	0.05	118.28	145.161	131.72	13.4409	131.055	133.745			0	0				0				38.6182
5	120	5.74	5.7	5.72	0.02	18.1	16.5	17.3	0.8	160.43	158.495	159.462	0.967742	155.273	197.091			0	0				66.6667				59.7818
6	144	5.63	5.62	5.625	0.005	18.8	18.1	18.45	0.35	274.194	304.946	289.57	15.3763	184.436	149.527			0	0				139.14				89.6

## Sheet: Versuch2
N63 und N171 Wiederholung								ΔE/min						molecular extinction coefficient VA		9.3
								Veratrylalkohol	100 µl Kulturüberstand
	N43 Mutante		OD600	OD600	pH	pH		pH 5.5		pH 7		OD600 average	OD Stabw	pH average	pH Stabw	VA Aktivität (U/l)	VA Aktivität (U/l)	VA Aktivität average(U/l)	U/L Stabw
			Kolben 1	Kolben 2	Kolben 1	Kolben 2	Kolben 1	Kolben 2	Kolben 1	Kolben 2
	Datum	time (h)
	2025-12-17	0	4.17	5.03	6.13	6.14		0	0			4.6	0.43	6.135	0.005	0	0	0
	2025-12-18	24	8.67	10.31	5.83	5.83		0	0			9.49	0.82	5.83	0	0	0	0
	2025-12-19	48	12.94	6.82	5.47	5.33		0	0			9.88	3.06	5.4	0.07	0	0	0
	2025-12-22	120	18.9	18.8	5.67	5.62		0	0			18.85	0.05	5.645	0.025	0	0	0
	2025-12-23	144	19.4	18.9	5.57	5.53		0	0			19.15	0.25	5.55	0.02	0	0	0
								ΔE/min
								Veratrylalkohol
	N151 Mutante			OD600		pH		pH 5.5		pH 7		OD600 average	OD Stabw	pH average	pH Stabw	VA Aktivität (U/l)	VA Aktivität (U/l)	VA Aktivität average(U/l)	U/L Stabw
			Kolben 1	Kolben 2	Kolben 1	Kolben 2	Kolben 1	Kolben 2	Kolben 1	Kolben 2
	Datum	time (h)
	2025-12-17	0	5.16	4.04	6.12	6.12						4.6	0.56	6.12	0
	2025-12-18	24	9.08	8.59	5.83	5.88	0	0				8.835	0.245	5.855	0.025	0	0	0	0
	2025-12-19	48	14.94	12.62	5.38	5.57	0.0293	0.0187				13.78	1.16	5.475	0.095	63.0108	40.2151	51.6129	11.3978
	2025-12-22	120	20.4	17	5.56	5.55	0.0543	0.0473				18.7	1.7	5.555	0.005	116.774	101.72	109.247	7.52688
	2025-12-23	144	19.4	18.2	5.5	5.47	0.04	0.0452				18.8	0.6	5.485	0.015	86.0215	97.2043	91.6129	5.5914
								ΔE/min
								Veratrylalkohol
	S45T Mutante		OD600	OD600	pH	pH		pH 5.5		pH 7		OD600 average	OD Stabw	pH average	pH Stabw	VA Aktivität (U/l)	VA Aktivität (U/l)	VA Aktivität average(U/l)	U/L Stabw
			Kolben 1	Kolben 2	Kolben 1	Kolben 2	Kolben 1	Kolben 2	Kolben 1	Kolben 2
	Datum	time (h)																			Aktivität normiert auf OD 1
	2025-12-17	0	3.79	5.06	6.12	6.11						4.425	0.635	6.115	0.005
	2025-12-18	24	7.85	9.01	5.91	5.86	0	0				8.43	0.58	5.885	0.025	0	0	0	0		0
	2025-12-19	48	13.02	14.72	5.66	5.43	0.0559	0.0725	0	0		13.87	0.85	5.545	0.115	120.215	155.914	138.065	17.8495		9.95418
	2025-12-22	120	17.5	17.5	5.51	5.52	0.1661	0.1657				17.5	0	5.515	0.005	357.204	356.344	356.774	0.430108		20.3871
	2025-12-23	144	18.1	18.3	5.44	5.44	0.1482	0.1803				18.2	0.1	5.44	0	318.71	387.742	341.059	34.2581		18.7395
	23.12.2025 (Wdh)						0.1393	0.16657								299.57	358.215
								ΔE/min
								Veratrylalkohol
	rMroUPO			OD600		pH		pH 5.5		pH 7		OD600 average	OD Stabw	pH average	pH Stabw	VA Aktivität (U/l)	VA Aktivität (U/l)	VA Aktivität average(U/l)	U/L Stabw
			Kolben 1	Kolben 2	Kolben 1	Kolben 2	Kolben 1	Kolben 2	Kolben 1	Kolben 2
	Datum	time (h)																			Aktivität normiert auf OD 1
	2025-12-17	0	5.03	3.79	6.11	6.12						4.41	0.62	6.115	0.005
	2025-12-18	24	8.95	7.34	5.85	5.9	0.0021	0.0019				8.145	0.805	5.875	0.025	4.51613	4.08602	4.30108	0.0001		0.528063
	2025-12-19	48	14.86	13.02	5.47	5.65	0.05	0.0324	0	0		13.94	0.92	5.56	0.09	107.527	69.6774	88.6022	0.0205642		6.35596
	2025-12-22	120	19.5	17.8	5.53	5.52	0.1141	0.1228				18.65	0.85	5.525	0.005	245.376	264.086	254.731	0.0392437		13.6585
	2025-12-23	144	20.2	17.8	5.44	5.44	0.1148	0.1193				19	1.2	5.44	0	246.882	256.559	254.301	0.00199562		13.3843
	23.12.2025 (Wdh)						0.1196	0.1193								257.204	256.559
